# Supplementary material for: Low CO2 concentration, a key environmental factor for developing plateau adapted rapeseed
Source: Biotechnol Biofuels Bioprod. 2024 Feb 21;17:28. doi: 10.1186/s13068-024-02481-w (PMC10880361; doi:10.1186/s13068-024-02481-w)
Supplement: Supplementary file 1 — Additional file 1: Table S1. Photosynthetic parameters of rapeseed varieties at 1500 μmol m−2s−1 photosynthetically active radiation and 300 μmol mol−1 CO2 concentration. Table S2. Photosynthetic parameters of rapeseed varieties at 1000 μmol m−2s−1 photosynthetically active radiation and 300 μmol mol−1 CO2 concentration. Table S3. Photosynthetic parameters of rapeseed varieties at 1500 μmol m−2s−1 photosynthetically active radiation. Table S4. Photosynthetic parameters among rapeseed varieties in a plateau environment. An net photosynthetic rate, Gs stomatal conductance, Ci intercellular carbon dioxide concentration, Tr transpiration rate. Table S5. Oil content and yield in seeds of different rapeseed varieties in two ecological environments: plain (Chengdu, Sichuan) and plateau (Lhasa, Tibet). Table S6. Fatty acid composition in seeds of different rapeseed varieties in two ecological environments: plain (Chengdu, Sichuan) and plateau (Lhasa, Tibet). [file 13068_2024_2481_MOESM1_ESM.xlsx]

## Sheet: S1
Photosynthetic parameters of rapeseed varieties at 1500 μmol m-2s-1 photosynthetically active radiation and 300 μmol mol-1 CO2 concentration
Materia	An (μmolCO2 m-2 s-1)	Gs (mmol m-2 s-1)	Ci (μmol mol-1)	Tr (mmol m-2 s-1)
SC1	11.10±0.81	0.22±0.02	206.50±2.38	3.83±0.38
SC2	10.31±1.02	0.19±0.03	194.43±6.24	2.82±0.99
SC3	16.65±1.97	0.39±0.11	215.38±9.26	4.54±0.11
SC4	11.05±1.75	0.17±0.05	179.78±5.68	2.13±0.38
SC5	12.70±0.93	0.18±0.09	194.96±2.33	2.65±0.78
SC6	4.81±0.59	0.06±0.01	161.33±3.50	1.30±0.27
SC7	10.44±1.95	0.16±0.04	179.95±1.2	2.09±0.54
SC8	7.84±0.49	0.12±0.02	157.97±9.65	2.19±0.50
SC9	12.20±1.86	0.19±0.08	185.03±8.13	2.21±0.35
SC10	22.63±1.47	0.39±0.07	190.64±6.68	3.99±0.69
SC11	9.70±1.40	0.10±0.02	138.10±0.65	2.21±0.45
SC12	9.18±2.09	0.10±0.03	142.28±5.24	2.05±0.58
SC13	10.10±1.32	0.16±0.06	173.56±7.74	3.19±0.12
SC14	7.68±1.26	0.17±0.04	177.92±15.65	3.02±1.03
SC15	12.84±1.94	0.19±0.04	178.39±4.68	3.79±0.71
SC16	11.58±1.41	0.14±0.01	153.61±4.88	2.70±0.18
SC17	8.60±0.93	0.19±0.04	215.17±4.34	3.35±0.50
SC18	13.05±1.65	0.21±0.04	186.21±5.56	3.86±0.35
SC19	5.75±1.90	0.07±0.02	161.49±3.10	1.25±0.24
SC20	16.14±0.93	0.39±0.07	220.98±9.03	4.03±0.57
SC21	8.61±0.96	0.19±0.36	190.10±46.62	2.79±2.14
SC22	12.40±0.37	0.25±0.03	205.54±8.06	4.70±0.55
SC23	6.72±2.75	0.09±0.05	160.08±10.18	1.61±0.85
SC24	3.01±0.57	0.04±0.01	158.71±4.42	0.82±0.03
SC25	18.52±1.58	0.27±0.08	165.61±9.86	2.09±0.57
SC26	12.63±1.33	0.21±0.05	190.06±7.71	2.25±0.51
SC27	22.38±1.33	0.65±0.09	228.33±7.73	6.69±0.74
SC28	10.54±0.62	0.16±0.03	176.66±8.66	3.02±0.44
SC29	15.87±1.77	0.32±0.07	206.96±10.28	4.26±0.78
SC30	8.14±3.63	0.15±0.01	188.37±2.83	2.91±0.70
SC31	13.20±2.22	0.27±0.05	204.29±9.41	4.08±0.59
SC32	3.01±0.49	0.04±0.01	156.59±3.35	0.81±0.20
SC33	9.21±1.18	0.16±0.05	190.50±5.05	2.65±0.05
SC34	19.08±1.59	0.32±0.04	190.33±7.97	3.17±0.33
SC35	10.56±0.29	0.21±0.01	205.95±1.59	4.09±0.13
SC36	10.79±1.20	0.19±0.06	190.83±7.68	2.60±0.40
SC37	18.51±1.18	0.43±0.03	216.47±4.29	4.95±0.2
SC38	13.12±2.29	0.43±0.15	203.07±6.82	4.19±0.46
SC39	11.58±1.77	0.18±0.07	169.17±9.93	2.83±0.04
SC40	9.25±1.93	0.14±0.04	185.08±3.38	2.53±0.61
An - net photosynthetic rate, Gs - stomatal conductance, Ci - intercellular carbon dioxide concentration, Tr – transpiration rate.

## Sheet: S2
Photosynthetic parameters of rapeseed varieties at 1000 μmol m-2s-1 photosynthetically active radiation and 300 μmol mol-1 CO2 concentration.
Materia	An (μmolCO2 m-2 s-1)	Gs (mmol m-2 s-1)	Ci (μmol mol-1)	Tr (mmol m-2 s-1)
SC1	4.68±1.42	0.15±0.02	238.13±79.78	2.76±1.70
SC2	7.90±1.07	0.24±0.06	234.43±12.29	5.48±1.01
SC3	9.85±1.09	0.31±0.03	220.76±8.12	5.23±0.63
SC4	5.78±0.71	0.23±0.05	264.79±14.95	6.02±0.89
SC5	4.01±0.72	0.19±0.02	268.3±5.38	4.62±0.71
SC6	4.83±1.23	0.39±0.09	264.61±9.64	4.88±0.27
SC7	3.63±0.003	0.19±0.04	274.10±5.95	5.57±0.85
SC8	3.07±0.32	0.26±0.02	286.97±20.11	2.20±0.97
SC9	5.23±0.44	0.28±0.14	263.56±3.53	7.39±1.63
SC10	11.12±1.34	0.14±0.03	153.68±46.57	4.25±0.48
SC11	4.95±0.32	0.19±0.05	283.33±14.74	6.40±1.45
SC12	7.51±0.24	0.20±0.05	268.17±13.45	4.97±0.91
SC13	5.06±0.27	0.22±0.05	235.44±16.07	5.63±1.26
SC14	4.86±0.19	0.14±0.03	279.22±18.18	3.56±0.69
SC15	5.96±0.74	0.30±0.03	274.38±5.50	5.65±0.69
SC16	5.61±1.92	0.23±0.04	242.9±28.30	3.54±0.52
SC17	6.85±0.27	0.24±0.07	259.13±10.00	6.56±1.36
SC18	9.26±1.16	0.26±0.04	244.86±10.39	4.87±0.89
SC19	3.39±2.09	0.15±0.03	198.46±33.98	3.53±0.34
SC20	5.75±0.64	0.19±0.04	204.00±23.16	4.35±1.20
SC21	5.60±0.24	0.21±0.03	213.62±24.34	3.48±0.50
SC22	9.94±1.72	0.24±0.02	264.42±16.07	4.69±0.47
SC23	4.28±0.44	0.15±0.02	212.75±42.53	2.58±0.35
SC24	2.31±0.26	0.27±0.03	299.12±11.19	2.21±0.86
SC25	16.11±1.03	0.24±0.02	268.38±30.69	5.40±0.65
SC26	5.63±1.28	0.16±0.01	240.29±0.05	4.11±0.45
SC27	7.85±1.33	0.21±0.03	226.89±14.44	4.60±0.59
SC28	5.59±1.29	0.19±0.07	235.28±35.76	5.19±1.51
SC29	11.56±1.03	0.17±0.03	165.63±47.05	2.87±0.43
SC30	7.60±2.35	0.21±0.03	244.29±15.79	4.51±0.57
SC31	9.37±1.33	0.24±0.01	260.18±2.03	4.93±0.41
SC32	2.59±1.29	0.19±0.05	288.98±8.95	3.68±0.44
SC33	5.41±1.98	0.18±0.01	185.72±45.60	2.51±0.50
SC34	6.98±0.92	0.18±0.04	235.28±13.72	4.48±0.91
SC35	8.65±2.14	0.31±0.05	287.81±3.63	5.31±0.17
SC36	2.78±1.78	0.24±0.02	218.59±6.43	1.41±0.13
SC37	10.42±0.53	0.27±0.04	270.83±9.8	5.42±0.10
SC38	2.27±0.62	0.28±0.01	295.22±10.98	2.54±0.22
SC39	3.17±0.04	0.19±0.04	245.17±7.72	3.33±0.93
SC40	7.18±0.26	0.27±0.04	225.60±3.96	4.75±0.17
An - net photosynthetic rate, Gs - stomatal conductance, Ci - intercellular carbon dioxide concentration, Tr – transpiration rate.

## Sheet: S3
Photosynthetic parameters of rapeseed varieties at 1500 μmol m-2s-1 photosynthetically active radiation
Materia	An (μmolCO2 m-2 s-1)	Gs (mmol m-2 s-1)	Ci (μmol mol-1)	Tr (mmol m-2 s-1)
SC1	31.62±2.57	0.44 ±0.08	344.03 ±13.46	5.50±1.12
SC2	29.64±0.77	0.41±0.08	377.38 ±24.42	7.21±1.08
SC3	30.23±2.24	0.46±0.09	393.34 ±17.96	5.15±0.84
SC4	21.34±1.41	0.17±0.01	278.25 ±15.19	4.40±0.17
SC5	24.90±2.13	0.18±0.01	256.58 ±18.87	4.39±0.16
SC6	35.06±2.78	0.22±0.02	314.56 ±3.46	5.17±0.39
SC7	28.21±1.91	0.38±0.05	374.94 ±14.97	6.83±0.64
SC8	28.53±3.54	0.30±0.08	312.33 ±8.90	3.27±0.75
SC9	29.19±1.23	0.55±0.06	321.57 ±10.20	5.59±0.42
SC10	26.34±3.43	0.38±0.05	395.31 ±16.51	3.93±0.46
SC11	23.48±1.97	0.29±0.03	362.79 ±11.63	5.51±0.55
SC12	25.88±1.85	0.30±0.05	362.99 ±17.78	5.74±0.75
SC13	24.29±2.32	0.27±0.04	330.84 ±11.34	4.16±0.71
SC14	20.68±2.81	0.15±0.04	294.58 ±25.89	3.24±0.66
SC15	19.32±2.71	0.20±0.04	348.29 ±17.58	4.00±0.78
SC16	26.81±2.43	0.20±0.01	277.08 ±5.62	4.85±0.21
SC17	28.51±2.19	0.46±0.07	412.17 ±13.02	4.40±0.57
SC18	27.67±2.05	0.27±0.04	332.58 ±36.99	4.83±0.54
SC19	30.65±0.59	0.48±0.07	391.42 ±14.79	4.51±0.38
SC20	24.80±1.8	0.23±0.03	332.83 ±22.86	4.20±0.52
SC21	22.13±2.47	0.19±0.02	314.94 ±26.49	3.51±0.32
SC22	24.95±2.22	0.25±0.03	342.25 ±10.97	4.44±0.50
SC23	20.52±2.35	0.26±0.01	376.38 ±12.80	4.70±0.17
SC24	27.38±2.48	0.25±0.00	339.98 ±25.54	4.45±0.03
SC25	26.81±2.48	0.59±0.11	408.61 ±15.69	4.54±0.60
SC26	33.70±3.36	0.53±0.08	393.00 ±16.96	4.02±0.47
SC27	24.54±2.63	0.47±0.08	360.55 ±8.22	9.28±1.00
SC28	31.54±3.41	0.55±0.14	367.16 ±17.03	9.45±1.58
SC29	24.82±1.87	0.18±0.01	265.56 ±29.18	4.54±0.30
SC30	29.95±3.48	0.55±0.15	380.15 ±32.00	9.93±2.11
SC31	25.37±2.68	0.29±0.02	358.15 ±8.06	4.79±0.17
SC32	26.59±2.68	0.42±0.03	375.58 ±12.75	3.92±0.19
SC33	24.62±4.04	0.17±0.03	238.11 ±8.89	4.27±0.68
SC34	27.80±1.58	0.41±0.05	347.83 ±16.76	6.82±0.66
SC35	21.61±0.36	0.20±0.00	301.65 ±5.43	5.00±0.11
SC36	23.29±4.76	0.23±0.02	321.17 ±4.47	5.42±0.39
SC37	30.55±1.77	0.43±0.08	363.91 ±9.21	3.87±0.54
SC38	29.27±0.95	0.28±0.02	348.12 ±9.97	5.00±0.29
SC39	31.61±2.03	0.25±0.02	317.09 ±1.58	4.40±0.25
SC40	24.54±2.63	0.26±0.05	367.02 ±10.97	4.70±0.72
An - net photosynthetic rate, Gs - stomatal conductance, Ci - intercellular carbon dioxide concentration, Tr – transpiration rate.

## Sheet: S4
Photosynthetic parameters among rapeseed varieties in the plateau environment
Materia	An (μmolCO2 m-2 s-1)	Gs (mmol m-2 s-1)	Ci (μmol mol-1)	Tr (mmol m-2 s-1)
SC3	25.88±2.11	0.48±0.21	290.93±50.49	11.52±2.51
SC6	4.62±0.96	0.18±0.02	262.32±8.16	5.37±1.11
SC10	28.03±0.96	0.52±0.23	253.76±41.64	7.79±2.71
SC18	16.42±2.32	0.37±0.09	292.81±19.46	8.95±0.85
SC22	13.96±2.78	0.36±0.22	304.90±17.94	7.49±2.06
SC24	6.45±1.23	0.28±0.02	249.24±13.68	3.12±0.43
SC25	32.11±1.1	0.87±0.16	311.46±13.30	10.47±0.42
SC26	14.63±0.91	0.39±0.02	252.14±20.47	6.14±0.53
SC27	29.1±2.79	0.64±0.21	329.15±17.71	12.69±0.80
SC29	23.23±2.25	0.44±0.1	284.86±14.91	9.98±1.44
SC31	13.51±2.82	0.37±0.13	328.69±13.5	8.73±1.61
SC32	6.17±2.21	0.22±0.07	323.44±30.85	7.79±1.29
SC34	13.64±1.07	0.36±0.24	338.26±17.59	8.31±1.49
SC37	23.35±1.64	0.46±0.04	248.59±22.34	9.06±0.52
Zangyou12	12.77±2.21	0.24±0.05	201.99±53.62	4.19±1.27
An - net photosynthetic rate, Gs - stomatal conductance, Ci - intercellular carbon dioxide concentration, Tr – transpiration rate.

## Sheet: S5
Oil content and yield in seeds of different rapeseed varieties in two ecological environments: plain (Chengdu, Sichuan) and plateau (Lhasa, Tibet).
Materia	oil content(%)		yield/plant(g)
	Chengdu	Lhasa	Chengdu	Lhasa
SC3	41.00±0.84	41.44±1.13 bcd	32.82±0.88	18.63±1.01 cd
SC6	36.64±1.5	33.31±1.23 f	32.72±0.82	4.82±0.53 i
SC10	40.44±1.41	43.40±0.37 b	35.06±1.46	29.06±0.60 b
SC18	38.08±1.26	38.98±1.15 e	33.94±1.48	12.63±0.37 e
SC22	37.7±1.50	39.95±0.81 de	35.85±2.15	11.49±0.15 ef
SC24	38.02±1.31	40.56±0.93 cde	33.75±1.87	9.58±0.89 fg
SC25	40.80±1.25	46.87±0.50 a	38.47±0.72	34.25±0.37 a
SC26	37±2.38	41.14±0.96 bcde	33.58±0.75	10.65±0.58 efg
SC27	37.55±1.31	43.00±0.72 b	37.18±1.09	15.96±2.70 d
SC29	37.69±1.03	41.31±0.62 b	33.68±1.49	16.34±0.45 d
SC31	37.40±1.30	43.06±0.13 bcd	34.54±0.72	8.32±0.55 gh
SC32	38.08±0.81	41.48±0.60 bcd	35.1±0.9	3.85±0.07 i
SC34	38.12±1.92	43.05±0.32 b	32.4±0.76	8.12±0.15 h
SC37	38.21±1.73	42.47±0.45 bc	36.63±1.92	20.51±0.47 c
zangyou12		41.83±0.413 bcd		6.16±1.50 hi
Oil content and yield in seeds of different rapeseed varieties have no significant differences in plain (Chengdu, Sichuan).

## Sheet: S6
Fatty acid composition in seeds of different rapeseed varieties in two ecological environments: plain (Chengdu, Sichuan) and plateau (Lhasa, Tibet).
Materia	C16:0(%)		C16:1(%)		C18:0(%)		C18:1(%)		C18:2(%)		C18:3(%)		C20:0(%)		C20:1(%)		C20:2(%)		C22:0(%)		C22:1(%)
	Chengdu	Lhasa	Chengdu	Lhasa	Chengdu	Lhasa	Chengdu	Lhasa	Chengdu	Lhasa	Chengdu	Lhasa	Chengdu	Lhasa	Chengdu	Lhasa	Chengdu	Lhasa	Chengdu	Lhasa
SC3	4.16	4.09	0.19	0.18	1.83	1.89	70.27	73.44	14.91	14.88	6.63	5.01	0.38	0.35	1.4	0.01	0.02	0	0.03	0.14	0	0
SC6	5.1	4.91	0.2	0.2	1.16	1.77	61.76	64.33	22.68	19.13	7.51	7.06	0.26	0.46	1	1.96	0.27	0.16	0.05	0	0	0
SC10	4.52	4.37	0.2	0.19	1.88	1.79	68.51	72.58	16.23	14.61	6.83	5.55	0.46	0.48	1	0.26	0.06	0.05	0.2	0.11	0	0
SC18	4.69	4.71	0.21	0.2	2.08	2.15	63.77	66.04	16.7	17.18	8.11	7.09	0.55	0.49	3.42	2	0.08	0.07	0.18	0.02	0	0
SC22	4.85	4.77	0.2	0.2	1.85	2.05	65.13	66.54	19.79	17.7	6.77	6.77	0.42	0.53	0.82	1.26	0.03	0.06	0.12	0.08	0	0
SC24	2.62	2.78	0.18	0.18	1.29	1.57	26.11	28.77	10.14	9.96	7.94	7.55	0.61	0.56	12.64	13.4	0.29	0.25	0.4	0.27	37.77	34.71
SC25	5.01	4.06	0.2	0.18	2.16	1.85	60.35	71.41	21.48	15.66	9.09	6.31	0.3	0.38	0.97	0	0.05	0	0.2	0.1	0	0
SC26	4.28212	3.79961	0.193761	0.187635	1.89886	1.51984	64.4298	66.6027	17.9423	17.1289	8.4286	8.00263	0.455338	0.300216	1.99574	1.91388	0.0871924	0	0.106568	0.0281452	0	0
SC27	4.46	4.63	0.19	0.19	1.98	1.69	67.19	68.27	17.6	18.16	7.49	6.48	0.43	0.37	0.49	0	0.06	0.05	0.07	0.16	0	0
SC29	4.02	4.07	0.19	0.18	1.87	1.96	68.59	69.3	15.32	15.84	7.14	7.86	0.35	0.35	0.35	0.35	0	0.01	0.12	0.1	0	0
SC31	4.20903	3.95396	0.190024	0.185632	1.86223	1.97698	68.1045	69.5237	16.8836	15.1847	7.78147	7.3139	0.285036	0.399109	0.51	0.584741	0	0	0.171021	0.120661	0	0
SC32	2.69	2.59	0.19	0.18	1.46	1.76	24.97	25.6	9.79	9.86	7.68	6.91	0.61	0.72	13.35	14.02	0.27	0.3	0.36	0.49	38.64	37.57
SC34	4.07773	4.61106	0.191443	0.193742	1.5794	1.64681	64.3573	67.7322	19.1285	17.9211	9.96851	7.39126	0.382885	0.387484	0	0	0.00957213	0.0484355	0.0574328	0.0678097	0	0
SC37	4.66	4.08	0.2	0.18	2.03	1.92	65.61	67.02	16.51	17.03	7.17	8.03	0.53	0.34	2.5	1.38	0.08	0.02	0.06	0	0	0
Palmitic acid(C16:0) ,Palmitoleic acid(C16:1), Stearic acid(C18:0), Oleic acid(C18:1), Linoleic acid(C18:2), Linolenic acid(C18:3), Arachidic acid(C20:0), cis-11-Eicosenoicacid(C20:1), 11C,14C-Eicosadienoic acid(C20:2), Docosanoic acid(C22:0), Erucic acid(C22:1)
